# Supplementary material for: The Association of Demographic Characteristics and Food Choice Motives with the Consumption of Functional Foods in Emerging Adults
Source: Nutrients. 2020 Aug 25;12(9):2582. doi: 10.3390/nu12092582 (PMC7551355; doi:10.3390/nu12092582)
Supplement: Supplementary file 1 [file nutrients-12-02582-s001.zip]

Archive with 3 entries (3 files):
- Supplements/Supplements_Nutrients_Appendix S1_Emerging_adult_questionnaire_Lieke_Vorage.docx
- Supplements/Supplements_Nutrients_Appendix S3_Statistical_output_Lieke_Vorage.docx
- Supplements/Supplements_Nutrients_Appendix_S2_Recoding_Lieke_Vorage.docx
